# Supplementary material for: A Study on the Radiation Cooling Characteristics of Cerambycini Latreille
Source: Biomimetics (Basel). 2024 Jan 4;9(1):34. doi: 10.3390/biomimetics9010034 (PMC10813328; doi:10.3390/biomimetics9010034)
Supplement: Supplementary file 1 [file biomimetics-09-00034-s001.zip]

Archive with 1 entries (1 files):
- biomimetics-2635566-supplementary.pdf
